# Supplementary material for: Public Involvement in Global Genomics Research: A Scoping Review
Source: Front Public Health. 2019 Apr 9;7:79. doi: 10.3389/fpubh.2019.00079 (PMC6467093; doi:10.3389/fpubh.2019.00079)
Supplement: Table S1 — GA4GH database and results table. This table combines a database of human genomics research projects hosted by the Global Alliance for Genomics and Health with a summary of results from a scoping review of currently reported public involvement reported on public domain websites. The data is organized alphabetically, with organizations reporting involvement listed first. [file Table_1.XLSX]

## Sheet: GA4GH data and results 
This table combines a database of human genomics research projects hosted by the ‘Global Alliance for Genomics and Health’ with a summary of results from a scoping review of currently reported public involvement reported on public domain websites. The data is organised alphabetically, with organisations reporting involvement listed first.
Project ID.#	Project Acronym	Name of Initiative/Organization	Type of Initiative: Additional Details	Geographic Region	Scope of Initiative	Cohort Size	Reported involvement
1	100KWP	100k Wellness Project	Non-profit research organization (academic & industry ties)	North America	National	100000	Yes
8	AGHA	Australian Genomics Health Alliance (AGHA)	National consortium of clinical and academic centres (research institutes, hospitals, academic institutions)	Australia	National	1800	Yes
11	BBMRI	Biobanking and Biomolecular resources Research Infrastructure (BBMRI)	International not-for-profit consortium of biobanks & biomolecular resources	Europe	International	Not Applicable	Yes
16	CMS	Cancer MoonShot 2020	National public-private consortium (government, industry, academia)	North America	International	20000	Yes
21	CSER	Clinical Sequencing Exploratory Research (CSER)	National consortium of researchers, HCPs, labs, ELSI groups	North America	National	6000	Yes
24	DCPHR	DECIPHER	Genomics interpretation and data-sharing platform and database	International	International	21475	Yes
26	ELGH	East London Genes & Health	Not-for-profit research project	Europe	National	100000	Yes
27	eMERGE	Electronic Medical Records and Genomics (eMERGE)	National network of biorepositories and clinical sites	North America	National	55028	Yes
28	ELIXIR	ELIXIR	Inter-governmental organization	Europe	International	Not Applicable	Yes
33	FGMed	France Genomic Medicine 2025	National precision medicine initiative	Europe	National	Not Applicable	Yes
35	GIAB	Genome in a Bottle	public-private-academic consortium to develop technical infrastructure (reference standards, reference methods, and reference data)	International	International	Not Applicable	Yes
37	GE	Genomics England	Nationally-owned company	Europe	National	100000	Yes
41	H3A	H3Africa	International consortium of researchers	Africa	International	60000	Yes
44	IGNITE	Implementing Genomics in Practice (IGNITE)	National research network/program	North America	National	73000	Yes
50	IRDiRC	International Rare Diseases Research Consortium (IRDiRC)	International public-private consortium (government, academia, industry, patient organizations)	International	International	Not Applicable	Yes
52	RPGEH	Kaiser Permanente Research Program on Genes, Environment, and Health (RPGEH)	Database / regional research project	North America	Regional	500000	Yes
53	Kaviar	Kaviar	Database of known human variants	North America	International	Not Applicable	Yes
57	MEx	Matchmaker Exchange	GA4GH Demonstration Project	International	International	Not Applicable	Yes
60	MSSNG	MSSNG	International research and data-sharing project	North America	International	10000	Yes
62	MCHI	MyCode Community Health Initiative	Regional research project/biobank	North America	Regional	250000	Yes
63	MG2	MyGene2	non-profit website	International	International	500	Yes
65	openSNP	openSNP	Database / Not-for-profit project	Europe	International	2500	Yes
69	PMIAOU	Precision Medicine Initiative / ‘All of Us’	National research network/program	North America	National	1000000	Yes
72	P3G	Public Population Project in Genomics and Society (P3G)	Not-for-profit corporation and international consortium	International	International	Not Applicable	Yes
73	QGP	Qatar Genome Project	National genomics and precision medicine initiative	Asia	National	1161	Yes
74	RDC	RD-Connect	Infrastructure hosting genomics data, providing online interface for gene discovery, and linking data from multiple sources.	Europe	International	2500	Yes
84	ClinGen	The Clinical Genome Resource (ClinGen)	National research network	North America	National	Not Applicable	Yes
86	TMMP	Tohoku Medical Megabank Project	Repository; Biobank and Database; Research Project; National Project	Asia	National	150000	Yes
88	TGMI	Transforming Genetic Medicine Initiative (TGMI)	International research consortium	Europe	International		Yes
92	UKBIO	UK Biobank	Non-profit charity, biobank, and international research consortium (academic and industry-funded researchers)	Europe	International	500000	Yes
94	UDN	Undiagnosed Diseases Network (UDN)	National research network/program	North America	National	8000	Yes
96	VBioVU	Vanderbilt's BioVU	Biobank	North America	International	215000	Yes
2	23AM	23andMe	Private company	North America	International	1000000	Not reported
3	GENIE	AACR Project Genomics, Evidence, Neoplasia, Information, Exchange (GENIE)	International genomic and clinical data-sharing project	North America	International	17000	Not reported
4	APCDR	African Partnership for Chronic Disease Research (APCDR)	Multi-centre collaboration of 18 institutions	Africa	Regional	Not Applicable	Not reported
5	ANC	Ancestry.com	Private company	North America	International	1400000	Not reported
6	ACRG	Asian Cancer Research Group (ACRG)	Not-for-profit company	Asia	International	176	Not reported
7	AZ	AstraZeneca	Pharmaceutical company	North America	International	2000000	Not reported
9	GABP	Beacon Project	GA4GH Demonstration Project	International	International	100000	Not reported
10	BBJ	BioBank Japan	Biobank	Asia	National	260000	Not reported
12	BRCAC	BRCA Challenge	GA4GH Demonstration Project	International	International	13500	Not reported
13	BGDDP	Broad Genomics Data Donation Platform	Cloud-based clinical and genomic data platform	North America	International	Not Applicable	Not reported
14	CCLE	Broad-Novartis Cancer Cell Line Encyclopedia (CCLE)	Collaboration between research/academic groups	North America	International	1074	Not reported
15	CCE	Cancer Core Europe	International consortium of research institutes and universities	Europe	International	60000	Not reported
17	CPGR	Centre for Proteomic & Genomic Research (CPGR)	Non-profit company	Africa	National	Not Applicable	Not reported
18	CHPB	Children's Hospital of Philadelphia Biorepository	Biobank	North America	National	8600000	Not reported
19	CKB	China Kadoorie Biobank	Biobank	Asia	National	512000	Not reported
20	CNSP	Chinese Newborn Sequencing Project	Database	Asia	National	100000	Not reported
22	ClinVar	ClinVar	Database	North America	International	Not Applicable	Not reported
23	CAGI	Critical Assessment of Genome Interpretation (CAGI)	International research project / collaboration	North America	International	Not Applicable	Not reported
25	DCG	deCODE Genetics	Private company	Europe	International	500000	Not reported
29	ENIGMA	ENIGMA Consortium	International consortium of researchers	International	International	Not Applicable	Not reported
30	ENGAGE	European Network for Genetic and Genomic Epidemiology (ENGAGE)	International consortium of researchers and pharmaceutical companies	Europe	International	600000	Not reported
31	ExAC	Exome Aggregation Consortium (ExAC)	International consortium of researchers	North America	International	60706	Not reported
32	FINDB	FINDbase	Online resource documenting frequencies of pathogenic genetic variations leading to inherited disorders in various populations worldwide.	International	International	100000	Not reported
34	GA100k	Genome Asia 100K	Non-profit consortium	Asia	International	100000	Not reported
36	GDC	Genomic Data Commons (GDC)	Database	North America	National	Not Applicable	Not reported
38	GRIN	Genomics Research and Innovation Network (GRIN)	National pediatric genomic research collaboration	North America	National	100000	Not reported
39	GoT2D	GoT2D	International consortium of researchers	International	International	Not Applicable	Not reported
40	GTEx	GTEx	Collaboration among academic, government, and private sector scientists	North America	International	8555	Not reported
42	HGVS	Human Genome Variation Society (HGVS)	International consortium of researchers	International	International	Not Applicable	Not reported
43	HLI	Human Longevity, Inc. (HLI)	Private company	North America	International	Not Applicable	Not reported
45	ICGC	International Cancer Genome Consortium (ICGC)	International research consortium	North America	International	Not Applicable	Not reported
46	IGAP	International Genomics of Alzheimer's Project (IGAP)	International research consortium	International	International	40000	Not reported
47	IIBDGC	International Inflammatory Bowel Disease Genetics Consortium (IIBDGC)	International research consortium	International	International	Not Applicable	Not reported
48	IMSG	International Multiple Sclerosis Genetics (IMSG) Consortium	International research consortium	International	International	50000	Not reported
49	IPDCG	International Parkinson's Disease Genomics Consortium (IPDCG)	International research consortium	International	International	Not Applicable	Not reported
51	ISGCP	International Stroke Genetics Consortium (ISGC) Portal	International consortium of researchers	International	International	Not Applicable	Not reported
54	LOVD	Leiden Open Variation Database (LOVD)	Database	International	International	290000	Not reported
55	LOVDSP	Leiden Open Variation Database (LOVD) Software Platform	Database	International	International	Not Applicable	Not reported
56	LGRC	Lung Genomics Research Consortium (LGRC)	National research network/program	North America	National	Not Applicable	Not reported
58	MAGIC	Medulloblastoma Advanced Genomics International Consortium (MAGIC)	International research network/program	North America	International	300	Not reported
59	MVP	Million Veteran Program	National research network/program	North America	National	1000000	Not reported
61	MMGI	Multiple Myeloma Genomics Initiative	Regional research project and data portal	North America	Regional	17123	Not reported
64	NSIGHT	Newborn Sequencing in Genomic Medicine and Public Health (NSIGHT)	National research network/program made up of 4 separate NIH cooperative agreement awards.	North America	National	Not Applicable	Not reported
66	PG	PersonalGenomes.org	Database / charitable organization	North America	International	Not Applicable	Not reported
67	PGRN	Pharmacogenomics Research Network (PGRN)	NIH funded network of research projects	North America	International	200	Not reported
68	PLK	Precision Link	A Boston Children’s Hospital Strategic Initiative.	North America	Centre/Facility	200000	Not reported
70	PGC	Psychiatric Genomics Consortium (PGC)	International consortium of researchers	International	International	170000	Not reported
71	PHGKB	Public Health Genomics Knowledge Base (PHGKB)	Database	North America	International	Not Applicable	Not reported
75	RVS	Reference Variant Store (RVS)	Database	North America	International	Not Applicable	Not reported
76	RPTV	Repositive	One portal to search the world's human genomic data	Europe	International	Not Applicable	Not reported
77	RESP	Resilience Project	International research project	North America	International	589306	Not reported
78	SHGP	Saudi Human Genome Program	National genomics and precision medicine initiative	Asia	National	100000	Not reported
79	SGP	Scottish Genomes Partnership (SGP)	National research network/program	Europe	National	3000	Not reported
80	SBGP	Sequence Bio 100K Genome Project	Regional sequencing project (public-private partnership)	North America	Regional	100000	Not reported
81	SCPR	Stanley Center for Psychiatric Research	National research network/program	North America	National	Not Applicable	Not reported
82	T2DG	T2D-GENES	International consortium of researchers	International	International	10600	Not reported
83	TBR	TBResist	International consortium of researchers	North America	International	2600	Not reported
85	CIMBA	The Consortium of Investigators of Modifiers of BRCA1/2 (CIMBA)	International consortium of researchers	International	International	46000	Not reported
87	TOPMWGS	Trans-Omics for Precision Medicine (TOPMed) Whole-Genome Sequencing project	National research consortium	North America	National	20000	Not reported
89	TCCI	Treehouse Childhood Cancer Initiative	Sharing paediatric cancer genomic data	North America	International	Not Applicable	Not reported
90	T2DKP	Type 2 Diabetes Knowledge Portal	Open-access database, and tools for custom analysis.	International	International	Not Applicable	Not reported
91	UPGx	Ubiquitous Pharmacogenomics (U-PGx)	International research project	Europe	International	Not Applicable	Not reported
93	UK10K	UK10K	National research network/program	Europe	National	10000	Not reported
95	UMDBRCA	Universal Mutation Database (UMD) and BRCA Share	Database / international research consortium	Europe	International	Not Applicable	Not reported
